# Supplementary material for: Molecular mechanism underlying the selective attack of trehalose lipids on cancer cells as revealed by coarse-grained molecular dynamics simulations
Source: Biochem Biophys Rep. 2021 Jan 20;25:100913. doi: 10.1016/j.bbrep.2021.100913 (PMC7820381; doi:10.1016/j.bbrep.2021.100913)
Supplement: Multimedia component 7 [file mmc7.zip]

Archive with 5 entries (5 files):
- coi_disclosure_spl_sakurai_spl_.pdf
- coi_disclosure_spl_hirano_spl_.pdf
- coi_disclosure_spl_kagamiya_spl_.pdf
- coi_disclosure_spl_furuta_spl_.pdf
- coi_disclosure_spl_matsumoto_spl_.pdf
